# Supplementary material for: ﻿New leafhopper species and new records of Typhlocybini (Hemiptera, Cicadellidae, Typhlocybinae) from China
Source: Zookeys. 2022 Jan 20;1082:135–51. doi: 10.3897/zookeys.1082.73611 (PMC8795003; doi:10.3897/zookeys.1082.73611)
Supplement: XML Treatment for Edwardsiana rosae [file zookeys.1082.73611-treatment5.xml]

<!DOCTYPE tp:taxon-treatment
  PUBLIC "-//TaxonX//DTD Taxonomic Treatment Publishing DTD v0 20100105//EN" "tax-treatment-NSO.dtd">
<tp:taxon-treatment xmlns:tp="http://www.plazi.org/taxpub"><tp:treatment-meta><kwd-group><label>Taxon classification</label><kwd>
              <named-content content-type="kingdom">Animalia</named-content>
            </kwd><kwd>
              <named-content content-type="order">Hemiptera</named-content>
            </kwd><kwd>
              <named-content content-type="family">Cicadellidae</named-content>
            </kwd></kwd-group><mixed-citation publication-type="journal"><person-group><name><surname>Zhou</surname><given-names>Xian</given-names></name><name><surname>Zhang</surname><given-names>Yalin</given-names></name><name><surname>Huang</surname><given-names>Min</given-names></name></person-group><article-title>﻿New leafhopper species and new records of <tp:taxon-name><tp:taxon-name-part taxon-name-part-type="tribe">Typhlocybini</tp:taxon-name-part></tp:taxon-name> (<tp:taxon-name><tp:taxon-name-part taxon-name-part-type="order">Hemiptera</tp:taxon-name-part></tp:taxon-name>, <tp:taxon-name><tp:taxon-name-part taxon-name-part-type="family">Cicadellidae</tp:taxon-name-part></tp:taxon-name>, <tp:taxon-name><tp:taxon-name-part taxon-name-part-type="subfamily">Typhlocybinae</tp:taxon-name-part></tp:taxon-name>) from China</article-title><source>Zookeys</source><day>20</day><month>01</month><year>2022</year><volume>1082</volume><fpage>135</fpage><lpage>151</lpage><pub-id pub-id-type="doi">10.3897/zookeys.1082.73611</pub-id></mixed-citation></tp:treatment-meta><tp:nomenclature><label>﻿</label><tp:taxon-name>
            <object-id xmlns:xlink="http://www.w3.org/1999/xlink" content-type="arpha" xlink:type="simple">060FDEDC-F192-5FEE-95B2-40A0CB80DBD7</object-id>
            <tp:taxon-name-part taxon-name-part-type="genus" reg="Edwardsiana">Edwardsiana</tp:taxon-name-part>
            <tp:taxon-name-part taxon-name-part-type="species" reg="rosae">rosae</tp:taxon-name-part>
          </tp:taxon-name><tp:taxon-authority>(Linnaeus)</tp:taxon-authority><tp:nomenclature-citation-list><tp:nomenclature-citation><tp:taxon-name>
                <tp:taxon-name-part taxon-name-part-type="genus" reg="Cicada">Cicada</tp:taxon-name-part>
                <tp:taxon-name-part taxon-name-part-type="species" reg="rosae">rosae</tp:taxon-name-part>
              </tp:taxon-name><comment>Linnaeus, 1758: 439.</comment></tp:nomenclature-citation><tp:nomenclature-citation><tp:taxon-name>
                <tp:taxon-name-part taxon-name-part-type="genus" reg="Edwardsiana">Edwardsiana</tp:taxon-name-part>
                <tp:taxon-name-part taxon-name-part-type="species" reg="subrosea">subrosea</tp:taxon-name-part>
              </tp:taxon-name><comment>Vilbaste, 1980: 41.</comment></tp:nomenclature-citation><tp:nomenclature-citation><tp:taxon-name>
                <tp:taxon-name-part taxon-name-part-type="genus" reg="Edwardsiana">Edwardsiana</tp:taxon-name-part>
                <tp:taxon-name-part taxon-name-part-type="species" reg="rosae">rosae</tp:taxon-name-part>
              </tp:taxon-name><comment>(Linnaeus): <xref ref-type="bibr" rid="B11">Dworakowska 1982</xref>: 107, figs 106–117.</comment></tp:nomenclature-citation></tp:nomenclature-citation-list></tp:nomenclature><tp:treatment-sec sec-type="distribution" id="SECID0EJLAE"><title>Distribution.</title><p>China (Gansu, Xinjiang), Cyprus, Turkey, Iran, Russia, Kazakhstan, Kirghizstan, Uzbekistan, Tajikistan.</p></tp:treatment-sec><ref-list><ref id="B11"><mixed-citation xmlns:xlink="http://www.w3.org/1999/xlink" xlink:type="simple"><person-group><name name-style="western"><surname>Dworakowska</surname><given-names>I</given-names></name></person-group> (<year>1982</year>) <article-title><tp:taxon-name><tp:taxon-name-part taxon-name-part-type="tribe">Typhlocybini</tp:taxon-name-part></tp:taxon-name> of Asia (<tp:taxon-name><tp:taxon-name-part taxon-name-part-type="suborder">Homoptera</tp:taxon-name-part></tp:taxon-name>, <tp:taxon-name><tp:taxon-name-part taxon-name-part-type="suborder">Auchenorrhyncha</tp:taxon-name-part></tp:taxon-name>, <tp:taxon-name><tp:taxon-name-part taxon-name-part-type="family">Cicadellidae</tp:taxon-name-part></tp:taxon-name>).</article-title><source>Entomologische Abhandlungen und Berichte aus dem Staatlichen Museum fur Tierkunde in Dresden</source><volume>45</volume>: <fpage>99</fpage>–<lpage>181</lpage>.</mixed-citation></ref></ref-list></tp:taxon-treatment>
