# Supplementary material for: ﻿New leafhopper species and new records of Typhlocybini (Hemiptera, Cicadellidae, Typhlocybinae) from China
Source: Zookeys. 2022 Jan 20;1082:135–51. doi: 10.3897/zookeys.1082.73611 (PMC8795003; doi:10.3897/zookeys.1082.73611)
Supplement: XML Treatment for Linnavuoriana [file zookeys.1082.73611-treatment12.xml]

<!DOCTYPE tp:taxon-treatment
  PUBLIC "-//TaxonX//DTD Taxonomic Treatment Publishing DTD v0 20100105//EN" "tax-treatment-NSO.dtd">
<tp:taxon-treatment xmlns:tp="http://www.plazi.org/taxpub"><tp:treatment-meta><kwd-group><label>Taxon classification</label><kwd>
              <named-content content-type="kingdom">Animalia</named-content>
            </kwd><kwd>
              <named-content content-type="order">Hemiptera</named-content>
            </kwd><kwd>
              <named-content content-type="family">Cicadellidae</named-content>
            </kwd></kwd-group><mixed-citation publication-type="journal"><person-group><name><surname>Zhou</surname><given-names>Xian</given-names></name><name><surname>Zhang</surname><given-names>Yalin</given-names></name><name><surname>Huang</surname><given-names>Min</given-names></name></person-group><article-title>﻿New leafhopper species and new records of <tp:taxon-name><tp:taxon-name-part taxon-name-part-type="tribe">Typhlocybini</tp:taxon-name-part></tp:taxon-name> (<tp:taxon-name><tp:taxon-name-part taxon-name-part-type="order">Hemiptera</tp:taxon-name-part></tp:taxon-name>, <tp:taxon-name><tp:taxon-name-part taxon-name-part-type="family">Cicadellidae</tp:taxon-name-part></tp:taxon-name>, <tp:taxon-name><tp:taxon-name-part taxon-name-part-type="subfamily">Typhlocybinae</tp:taxon-name-part></tp:taxon-name>) from China</article-title><source>Zookeys</source><day>20</day><month>01</month><year>2022</year><volume>1082</volume><fpage>135</fpage><lpage>151</lpage><pub-id pub-id-type="doi">10.3897/zookeys.1082.73611</pub-id></mixed-citation></tp:treatment-meta><tp:nomenclature><label>﻿</label><tp:taxon-name>
            <object-id xmlns:xlink="http://www.w3.org/1999/xlink" content-type="arpha" xlink:type="simple">B9B66579-2B48-5D81-A3AF-CC83293B80E9</object-id>
            <tp:taxon-name-part taxon-name-part-type="genus" reg="Linnavuoriana">Linnavuoriana</tp:taxon-name-part>
          </tp:taxon-name><tp:taxon-authority>Dlabola</tp:taxon-authority><tp:taxon-status xmlns:xlink="http://www.w3.org/1999/xlink" xlink:type="simple">rec. nov.</tp:taxon-status><tp:nomenclature-citation-list><tp:nomenclature-citation><tp:taxon-name>
                <tp:taxon-name-part taxon-name-part-type="genus" reg="Linnavuoriana">Linnavuoriana</tp:taxon-name-part>
              </tp:taxon-name><comment><xref ref-type="bibr" rid="B2">Dlabola 1958</xref>: 54; <xref ref-type="bibr" rid="B7">Dworakowska 1971</xref>: 647; <xref ref-type="bibr" rid="B11">Dworakowska 1982</xref>: 121.</comment></tp:nomenclature-citation></tp:nomenclature-citation-list></tp:nomenclature><tp:treatment-sec sec-type="type species" id="SECID0ERCAG"><title>Type species.</title><p><italic><tp:taxon-name><tp:taxon-name-part taxon-name-part-type="genus" reg="Cicada">Cicada</tp:taxon-name-part><tp:taxon-name-part taxon-name-part-type="species" reg="decempunctata">decempunctata</tp:taxon-name-part></tp:taxon-name></italic> Fallen, 1806.</p></tp:treatment-sec><tp:treatment-sec sec-type="remarks" id="SECID0ECDAG"><title>Remarks.</title><p>Up to now, there are eight known species in the genus <italic><tp:taxon-name><tp:taxon-name-part taxon-name-part-type="genus" reg="Linnavuoriana">Linnavuoriana</tp:taxon-name-part></tp:taxon-name></italic>. In Xinjiang and Yunnan provinces, we collected two known species that are the first records of the genus from China. A key to the Chinese species is given.</p></tp:treatment-sec><tp:treatment-sec sec-type="diagnosis" id="SECID0EPDAG"><title>Diagnosis.</title><p>Body cream, light yellow (Figs <xref ref-type="fig" rid="F2">21</xref>, <xref ref-type="fig" rid="F2">22</xref>). Crown and pronotum with symmetrical black round patches, and basal triangle black (Figs <xref ref-type="fig" rid="F2">25</xref>, <xref ref-type="fig" rid="F2">26</xref>). Forewing semitransparent with light smoky brown or brown patches (Figs <xref ref-type="fig" rid="F2">21</xref>, <xref ref-type="fig" rid="F2">22</xref>, <xref ref-type="fig" rid="F2">29</xref>, <xref ref-type="fig" rid="F2">30</xref>).</p><fig id="F2" position="float" orientation="portrait"><object-id xmlns:xlink="http://www.w3.org/1999/xlink" content-type="doi" xlink:type="simple">10.3897/zookeys.1082.73611.figures21-36</object-id><object-id xmlns:xlink="http://www.w3.org/1999/xlink" content-type="arpha" xlink:type="simple">657BE74B-8F9D-50AD-A620-4C6822640C1D</object-id><label>Figures 21–36.</label><caption><p><tp:taxon-name><tp:taxon-name-part taxon-name-part-type="tribe">Typhlocybini</tp:taxon-name-part></tp:taxon-name> of China <bold>21–24</bold> dorsal view <bold>25–28</bold> head and thorax, dorsal view <bold>29–32</bold> lateral view <bold>33–36</bold> face <bold>21, 25, 29, 33</bold><italic><tp:taxon-name><tp:taxon-name-part taxon-name-part-type="genus" reg="Linnavuoriana">Linnavuoriana</tp:taxon-name-part><tp:taxon-name-part taxon-name-part-type="species" reg="antiqua">antiqua</tp:taxon-name-part></tp:taxon-name></italic><bold>22, 26, 30, 34</bold><italic><tp:taxon-name><tp:taxon-name-part taxon-name-part-type="genus" reg="Linnavuoriana">L.</tp:taxon-name-part><tp:taxon-name-part taxon-name-part-type="species" reg="malicola">malicola</tp:taxon-name-part></tp:taxon-name></italic><bold>23, 27, 31, 35</bold><italic><tp:taxon-name><tp:taxon-name-part taxon-name-part-type="genus" reg="Paracyba">Paracyba</tp:taxon-name-part><tp:taxon-name-part taxon-name-part-type="species" reg="biprocessa">biprocessa</tp:taxon-name-part></tp:taxon-name></italic> sp. nov. <bold>24, 28, 32, 36</bold><italic><tp:taxon-name><tp:taxon-name-part taxon-name-part-type="genus" reg="Shamala">Shamala</tp:taxon-name-part><tp:taxon-name-part taxon-name-part-type="species" reg="annulata">annulata</tp:taxon-name-part></tp:taxon-name></italic> sp. nov. Scale bars: 1.0 mm (<bold>21–24, 29–32</bold>); 0.5 mm (<bold>25–28, 33–36</bold>).</p></caption><graphic xmlns:xlink="http://www.w3.org/1999/xlink" xlink:href="zookeys-1082-135-g002.jpg" position="float" orientation="portrait" xlink:type="simple" id="oo_636232.jpg"><uri content-type="original_file" xlink:type="simple">https://binary.pensoft.net/fig/636232</uri></graphic></fig><p>Head bluntly produced, little narrower than width of pronotum, and 1/3 times middle length of pronotum (Figs <xref ref-type="fig" rid="F2">25</xref>, <xref ref-type="fig" rid="F2">26</xref>). Forewing slender and obtuse apically with both sides parallel; RP+MP’ petiolate at base; 1<sup>st</sup> apical cell usually smallest; 2<sup>nd</sup> apical cell biggest. Hind wing with two cross veins far away from each other.</p><p>Abdominal apodemes well developed, often extending to 5<sup>th</sup> abdominal sternite.</p><p><bold>Male genitalia.</bold> Hind margin of pygofer with inner ridge, several rigid microsetae near posterior-dorsal margin and numerous minute tubercles posteroventrally. Subgenital plate parallel-sided and lack macrosetae at base, narrowing from apical 1/3–1/2 of outer margin, rounded terminally, usually with row of rigid microsetae and some fine microsetae scattered on apex. Paramere rarely curved with subapical tooth; distally with row of microsetae on outer margin and row of sensorial pits on inner margin. Connective small with central ridge underdeveloped. Aedeagal shaft with a pair of triangular protrusions on dorsal surface laterally; gonopore apical.</p></tp:treatment-sec><tp:treatment-sec sec-type="distribution" id="SECID0E4HAG"><title>Distribution.</title><p>Oriental and Palaearctic regions.</p></tp:treatment-sec><ref-list><ref id="B2"><mixed-citation xmlns:xlink="http://www.w3.org/1999/xlink" xlink:type="simple"><person-group><name name-style="western"><surname>Dlabola</surname><given-names>J</given-names></name></person-group> (<year>1958</year>) <article-title>A reclassification of Palaearctic <tp:taxon-name><tp:taxon-name-part taxon-name-part-type="subfamily">Typhlocybinae</tp:taxon-name-part></tp:taxon-name> (Homopt., Auchenorrh).</article-title><source>Časopis Československé Společnosti Entomologické</source><volume>55</volume>: <fpage>44</fpage>–<lpage>57</lpage>.</mixed-citation></ref><ref id="B7"><mixed-citation xmlns:xlink="http://www.w3.org/1999/xlink" xlink:type="simple"><person-group><name name-style="western"><surname>Dworakowska</surname><given-names>I</given-names></name></person-group> (<year>1971</year>) <article-title><italic><tp:taxon-name><tp:taxon-name-part taxon-name-part-type="genus">Opamata</tp:taxon-name-part></tp:taxon-name></italic> gen. n. from Viet-Nam and some other <tp:taxon-name><tp:taxon-name-part taxon-name-part-type="tribe">Typhlocybini</tp:taxon-name-part></tp:taxon-name> (<tp:taxon-name><tp:taxon-name-part taxon-name-part-type="suborder">Auchenorrhyncha</tp:taxon-name-part></tp:taxon-name>, <tp:taxon-name><tp:taxon-name-part taxon-name-part-type="family">Cicadellidae</tp:taxon-name-part></tp:taxon-name>, <tp:taxon-name><tp:taxon-name-part taxon-name-part-type="subfamily">Typhlocybinae</tp:taxon-name-part></tp:taxon-name>).</article-title><source>Bulletin de l’Academie Polonaise des Sciences (Série des Sciences Biologiques)</source><volume>19</volume>: <fpage>647</fpage>–<lpage>657</lpage>.</mixed-citation></ref><ref id="B11"><mixed-citation xmlns:xlink="http://www.w3.org/1999/xlink" xlink:type="simple"><person-group><name name-style="western"><surname>Dworakowska</surname><given-names>I</given-names></name></person-group> (<year>1982</year>) <article-title><tp:taxon-name><tp:taxon-name-part taxon-name-part-type="tribe">Typhlocybini</tp:taxon-name-part></tp:taxon-name> of Asia (<tp:taxon-name><tp:taxon-name-part taxon-name-part-type="suborder">Homoptera</tp:taxon-name-part></tp:taxon-name>, <tp:taxon-name><tp:taxon-name-part taxon-name-part-type="suborder">Auchenorrhyncha</tp:taxon-name-part></tp:taxon-name>, <tp:taxon-name><tp:taxon-name-part taxon-name-part-type="family">Cicadellidae</tp:taxon-name-part></tp:taxon-name>).</article-title><source>Entomologische Abhandlungen und Berichte aus dem Staatlichen Museum fur Tierkunde in Dresden</source><volume>45</volume>: <fpage>99</fpage>–<lpage>181</lpage>.</mixed-citation></ref></ref-list></tp:taxon-treatment>
