# Supplementary material for: ﻿New leafhopper species and new records of Typhlocybini (Hemiptera, Cicadellidae, Typhlocybinae) from China
Source: Zookeys. 2022 Jan 20;1082:135–51. doi: 10.3897/zookeys.1082.73611 (PMC8795003; doi:10.3897/zookeys.1082.73611)
Supplement: XML Treatment for Linnavuoriana antiqua [file zookeys.1082.73611-treatment13.xml]

<!DOCTYPE tp:taxon-treatment
  PUBLIC "-//TaxonX//DTD Taxonomic Treatment Publishing DTD v0 20100105//EN" "tax-treatment-NSO.dtd">
<tp:taxon-treatment xmlns:tp="http://www.plazi.org/taxpub"><tp:treatment-meta><kwd-group><label>Taxon classification</label><kwd>
              <named-content content-type="kingdom">Animalia</named-content>
            </kwd><kwd>
              <named-content content-type="order">Hemiptera</named-content>
            </kwd><kwd>
              <named-content content-type="family">Cicadellidae</named-content>
            </kwd></kwd-group><mixed-citation publication-type="journal"><person-group><name><surname>Zhou</surname><given-names>Xian</given-names></name><name><surname>Zhang</surname><given-names>Yalin</given-names></name><name><surname>Huang</surname><given-names>Min</given-names></name></person-group><article-title>﻿New leafhopper species and new records of <tp:taxon-name><tp:taxon-name-part taxon-name-part-type="tribe">Typhlocybini</tp:taxon-name-part></tp:taxon-name> (<tp:taxon-name><tp:taxon-name-part taxon-name-part-type="order">Hemiptera</tp:taxon-name-part></tp:taxon-name>, <tp:taxon-name><tp:taxon-name-part taxon-name-part-type="family">Cicadellidae</tp:taxon-name-part></tp:taxon-name>, <tp:taxon-name><tp:taxon-name-part taxon-name-part-type="subfamily">Typhlocybinae</tp:taxon-name-part></tp:taxon-name>) from China</article-title><source>Zookeys</source><day>20</day><month>01</month><year>2022</year><volume>1082</volume><fpage>135</fpage><lpage>151</lpage><pub-id pub-id-type="doi">10.3897/zookeys.1082.73611</pub-id></mixed-citation></tp:treatment-meta><tp:nomenclature><label>﻿</label><tp:taxon-name>
            <object-id xmlns:xlink="http://www.w3.org/1999/xlink" content-type="arpha" xlink:type="simple">B6FF126B-2595-561D-8327-033F7BAFC619</object-id>
            <tp:taxon-name-part taxon-name-part-type="genus" reg="Linnavuoriana">Linnavuoriana</tp:taxon-name-part>
            <tp:taxon-name-part taxon-name-part-type="species" reg="antiqua">antiqua</tp:taxon-name-part>
          </tp:taxon-name><tp:taxon-authority>Dworakowska</tp:taxon-authority><tp:taxon-status xmlns:xlink="http://www.w3.org/1999/xlink" xlink:type="simple">rec. nov.</tp:taxon-status><xref ref-type="fig" rid="F2">Figs 21</xref><xref ref-type="fig" rid="F2">, 25</xref><xref ref-type="fig" rid="F2">, 29</xref><xref ref-type="fig" rid="F2">, 33</xref><xref ref-type="fig" rid="F3">, 47</xref><xref ref-type="fig" rid="F3">, 48</xref><tp:nomenclature-citation-list><tp:nomenclature-citation><tp:taxon-name>
                <tp:taxon-name-part taxon-name-part-type="genus" reg="Linnavuoriana">Linnavuoriana</tp:taxon-name-part>
                <tp:taxon-name-part taxon-name-part-type="species" reg="antiqua">antiqua</tp:taxon-name-part>
              </tp:taxon-name><comment><xref ref-type="bibr" rid="B11">Dworakowska 1982</xref>: 123, figs 326–341.</comment></tp:nomenclature-citation></tp:nomenclature-citation-list></tp:nomenclature><tp:treatment-sec sec-type="material" id="SECID0EFNAG"><title>Specimens examined.</title><p>1♂, 1♀, China, Yunnan Province, Lijiang, Xinzhu Botanical Garden, 16.xi.1999, coll. Dworakowska. 1♂, Yunnan Province, Tengchong, 1650 m, 26.iv.1981, coll. Fasheng Li.</p></tp:treatment-sec><tp:treatment-sec sec-type="distribution" id="SECID0EKNAG"><title>Distribution.</title><p>China (Yunnan), India.</p></tp:treatment-sec><tp:treatment-sec><!--Section generated to contain objects referenced in tp:taxon-treatment.--><fig id="F2" position="float" orientation="portrait"><object-id xmlns:xlink="http://www.w3.org/1999/xlink" content-type="doi" xlink:type="simple">10.3897/zookeys.1082.73611.figures21-36</object-id><object-id xmlns:xlink="http://www.w3.org/1999/xlink" content-type="arpha" xlink:type="simple">657BE74B-8F9D-50AD-A620-4C6822640C1D</object-id><label>Figures 21–36.</label><caption><p><tp:taxon-name><tp:taxon-name-part taxon-name-part-type="tribe">Typhlocybini</tp:taxon-name-part></tp:taxon-name> of China <bold>21–24</bold> dorsal view <bold>25–28</bold> head and thorax, dorsal view <bold>29–32</bold> lateral view <bold>33–36</bold> face <bold>21, 25, 29, 33</bold><italic><tp:taxon-name><tp:taxon-name-part taxon-name-part-type="genus" reg="Linnavuoriana">Linnavuoriana</tp:taxon-name-part><tp:taxon-name-part taxon-name-part-type="species" reg="antiqua">antiqua</tp:taxon-name-part></tp:taxon-name></italic><bold>22, 26, 30, 34</bold><italic><tp:taxon-name><tp:taxon-name-part taxon-name-part-type="genus" reg="Linnavuoriana">L.</tp:taxon-name-part><tp:taxon-name-part taxon-name-part-type="species" reg="malicola">malicola</tp:taxon-name-part></tp:taxon-name></italic><bold>23, 27, 31, 35</bold><italic><tp:taxon-name><tp:taxon-name-part taxon-name-part-type="genus" reg="Paracyba">Paracyba</tp:taxon-name-part><tp:taxon-name-part taxon-name-part-type="species" reg="biprocessa">biprocessa</tp:taxon-name-part></tp:taxon-name></italic> sp. nov. <bold>24, 28, 32, 36</bold><italic><tp:taxon-name><tp:taxon-name-part taxon-name-part-type="genus" reg="Shamala">Shamala</tp:taxon-name-part><tp:taxon-name-part taxon-name-part-type="species" reg="annulata">annulata</tp:taxon-name-part></tp:taxon-name></italic> sp. nov. Scale bars: 1.0 mm (<bold>21–24, 29–32</bold>); 0.5 mm (<bold>25–28, 33–36</bold>).</p></caption><graphic xmlns:xlink="http://www.w3.org/1999/xlink" xlink:href="zookeys-1082-135-g002.jpg" position="float" orientation="portrait" xlink:type="simple" id="oo_636232.jpg"><uri content-type="original_file" xlink:type="simple">https://binary.pensoft.net/fig/636232</uri></graphic></fig><fig id="F3" position="float" orientation="portrait"><object-id xmlns:xlink="http://www.w3.org/1999/xlink" content-type="doi" xlink:type="simple">10.3897/zookeys.1082.73611.figures37-54</object-id><object-id xmlns:xlink="http://www.w3.org/1999/xlink" content-type="arpha" xlink:type="simple">901F7767-193E-5274-A517-C4B91EECDD00</object-id><label>Figures 37–54.</label><caption><p>Male genitalia of <tp:taxon-name><tp:taxon-name-part taxon-name-part-type="tribe">Typhlocybini</tp:taxon-name-part></tp:taxon-name> of China (after <xref ref-type="bibr" rid="B11">Dworakowska 1982</xref>) <bold>37, 38</bold><italic><tp:taxon-name><tp:taxon-name-part taxon-name-part-type="genus" reg="Edwardsiana">Edwardsiana</tp:taxon-name-part><tp:taxon-name-part taxon-name-part-type="species" reg="corylicola">corylicola</tp:taxon-name-part></tp:taxon-name></italic><bold>39, 40</bold><italic><tp:taxon-name><tp:taxon-name-part taxon-name-part-type="genus" reg="Edwardsiana">E.</tp:taxon-name-part><tp:taxon-name-part taxon-name-part-type="species" reg="praedestina">praedestina</tp:taxon-name-part></tp:taxon-name></italic><bold>41, 42</bold><italic><tp:taxon-name><tp:taxon-name-part taxon-name-part-type="genus" reg="Edwardsiana">E.</tp:taxon-name-part><tp:taxon-name-part taxon-name-part-type="species" reg="singularis">singularis</tp:taxon-name-part></tp:taxon-name></italic><bold>43, 44</bold><italic><tp:taxon-name><tp:taxon-name-part taxon-name-part-type="genus" reg="Hiratettix">Hiratettix</tp:taxon-name-part><tp:taxon-name-part taxon-name-part-type="species" reg="distanti">distanti</tp:taxon-name-part></tp:taxon-name></italic><bold>45, 46</bold><italic><tp:taxon-name><tp:taxon-name-part taxon-name-part-type="genus" reg="Hiratettix">H.</tp:taxon-name-part><tp:taxon-name-part taxon-name-part-type="species" reg="malaisei">malaisei</tp:taxon-name-part></tp:taxon-name></italic><bold>47, 48</bold><italic><tp:taxon-name><tp:taxon-name-part taxon-name-part-type="genus" reg="Linnavuoriana">Linnavuoriana</tp:taxon-name-part><tp:taxon-name-part taxon-name-part-type="species" reg="antiqua">antiqua</tp:taxon-name-part></tp:taxon-name></italic><bold>49–54</bold><italic><tp:taxon-name><tp:taxon-name-part taxon-name-part-type="genus" reg="Linnavuoriana">L.</tp:taxon-name-part><tp:taxon-name-part taxon-name-part-type="species" reg="malicola">malicola</tp:taxon-name-part></tp:taxon-name></italic>.</p></caption><graphic xmlns:xlink="http://www.w3.org/1999/xlink" xlink:href="zookeys-1082-135-g003.jpg" position="float" orientation="portrait" xlink:type="simple" id="oo_636233.jpg"><uri content-type="original_file" xlink:type="simple">https://binary.pensoft.net/fig/636233</uri></graphic></fig></tp:treatment-sec><ref-list><ref id="B11"><mixed-citation xmlns:xlink="http://www.w3.org/1999/xlink" xlink:type="simple"><person-group><name name-style="western"><surname>Dworakowska</surname><given-names>I</given-names></name></person-group> (<year>1982</year>) <article-title><tp:taxon-name><tp:taxon-name-part taxon-name-part-type="tribe">Typhlocybini</tp:taxon-name-part></tp:taxon-name> of Asia (<tp:taxon-name><tp:taxon-name-part taxon-name-part-type="suborder">Homoptera</tp:taxon-name-part></tp:taxon-name>, <tp:taxon-name><tp:taxon-name-part taxon-name-part-type="suborder">Auchenorrhyncha</tp:taxon-name-part></tp:taxon-name>, <tp:taxon-name><tp:taxon-name-part taxon-name-part-type="family">Cicadellidae</tp:taxon-name-part></tp:taxon-name>).</article-title><source>Entomologische Abhandlungen und Berichte aus dem Staatlichen Museum fur Tierkunde in Dresden</source><volume>45</volume>: <fpage>99</fpage>–<lpage>181</lpage>.</mixed-citation></ref></ref-list></tp:taxon-treatment>
