# Supplementary material for: ﻿New leafhopper species and new records of Typhlocybini (Hemiptera, Cicadellidae, Typhlocybinae) from China
Source: Zookeys. 2022 Jan 20;1082:135–51. doi: 10.3897/zookeys.1082.73611 (PMC8795003; doi:10.3897/zookeys.1082.73611)
Supplement: XML Treatment for Paracyba [file zookeys.1082.73611-treatment15.xml]

<!DOCTYPE tp:taxon-treatment
  PUBLIC "-//TaxonX//DTD Taxonomic Treatment Publishing DTD v0 20100105//EN" "tax-treatment-NSO.dtd">
<tp:taxon-treatment xmlns:tp="http://www.plazi.org/taxpub"><tp:treatment-meta><kwd-group><label>Taxon classification</label><kwd>
              <named-content content-type="kingdom">Animalia</named-content>
            </kwd><kwd>
              <named-content content-type="order">Hemiptera</named-content>
            </kwd><kwd>
              <named-content content-type="family">Cicadellidae</named-content>
            </kwd></kwd-group><mixed-citation publication-type="journal"><person-group><name><surname>Zhou</surname><given-names>Xian</given-names></name><name><surname>Zhang</surname><given-names>Yalin</given-names></name><name><surname>Huang</surname><given-names>Min</given-names></name></person-group><article-title>﻿New leafhopper species and new records of <tp:taxon-name><tp:taxon-name-part taxon-name-part-type="tribe">Typhlocybini</tp:taxon-name-part></tp:taxon-name> (<tp:taxon-name><tp:taxon-name-part taxon-name-part-type="order">Hemiptera</tp:taxon-name-part></tp:taxon-name>, <tp:taxon-name><tp:taxon-name-part taxon-name-part-type="family">Cicadellidae</tp:taxon-name-part></tp:taxon-name>, <tp:taxon-name><tp:taxon-name-part taxon-name-part-type="subfamily">Typhlocybinae</tp:taxon-name-part></tp:taxon-name>) from China</article-title><source>Zookeys</source><day>20</day><month>01</month><year>2022</year><volume>1082</volume><fpage>135</fpage><lpage>151</lpage><pub-id pub-id-type="doi">10.3897/zookeys.1082.73611</pub-id></mixed-citation></tp:treatment-meta><tp:nomenclature><label>﻿</label><tp:taxon-name>
            <object-id xmlns:xlink="http://www.w3.org/1999/xlink" content-type="arpha" xlink:type="simple">97108883-5D97-562E-B054-19D67E336215</object-id>
            <tp:taxon-name-part taxon-name-part-type="genus" reg="Paracyba">Paracyba</tp:taxon-name-part>
          </tp:taxon-name><tp:taxon-authority>Vilbaste</tp:taxon-authority><tp:nomenclature-citation-list><tp:nomenclature-citation><tp:taxon-name>
                <tp:taxon-name-part taxon-name-part-type="genus" reg="Paracyba">Paracyba</tp:taxon-name-part>
              </tp:taxon-name><comment>Vilbaste, 1968: 96; <xref ref-type="bibr" rid="B11">Dworakowska 1982</xref>: 148, figs 602–621.</comment></tp:nomenclature-citation></tp:nomenclature-citation-list></tp:nomenclature><tp:treatment-sec sec-type="type species" id="SECID0EWTAG"><title>Type species.</title><p><italic><tp:taxon-name><tp:taxon-name-part taxon-name-part-type="genus" reg="Zygina">Zygina</tp:taxon-name-part><tp:taxon-name-part taxon-name-part-type="species" reg="akashiensis">akashiensis</tp:taxon-name-part></tp:taxon-name></italic> Takahashi, 1928.</p></tp:treatment-sec><tp:treatment-sec sec-type="remarks" id="SECID0EHUAG"><title>Remarks.</title><p>Until now, the genus <italic><tp:taxon-name><tp:taxon-name-part taxon-name-part-type="genus" reg="Paracyba">Paracyba</tp:taxon-name-part></tp:taxon-name></italic> included three known species, including two species from China. Here we add a new species from China and give a key to all species of the genus.</p></tp:treatment-sec><tp:treatment-sec sec-type="diagnosis" id="SECID0EUUAG"><title>Diagnosis.</title><p>Body slim. Head bluntly produced, middle length equal to or shorter than width between eyes, coronal suture long and distinct. Forewing laterally with apex rounded; RP and MP’ petiolate at base; 1<sup>st</sup> apical cell nearly equal in size to 4<sup>th</sup> apical cell; 2<sup>nd</sup> apical cell biggest. Hind wing with two cross veins.</p><p>Male sternal abdominal apodemes extending to distal margin of 4<sup>th</sup> sternite.</p><p><bold>Male genitalia.</bold> Pygofer side tall and divided into two or three small lobes caudally, upper lobe and central lobe with short rigid setae terminally, lower lobe deeply contracted, usually with long macrosetae. Subgenital plate elongate, triangular with a row of short fine setae subbasally to apex, with indistinct peg-like setae at apex. Paramere with basal part slim and central part broad, thereafter gradually tapered to apex, with a row of microsetae on outer margin. Connective trapezoidal. Aedeagus with short preatrium; dorsal apodeme well developed bifurcate apically; aedeagal shaft usually short with long and asymmetrical processes apically; gonopore apical.</p></tp:treatment-sec><tp:treatment-sec sec-type="distribution" id="SECID0EIVAG"><title>Distribution.</title><p>Oriental and Palaearctic regions.</p></tp:treatment-sec><ref-list><ref id="B11"><mixed-citation xmlns:xlink="http://www.w3.org/1999/xlink" xlink:type="simple"><person-group><name name-style="western"><surname>Dworakowska</surname><given-names>I</given-names></name></person-group> (<year>1982</year>) <article-title><tp:taxon-name><tp:taxon-name-part taxon-name-part-type="tribe">Typhlocybini</tp:taxon-name-part></tp:taxon-name> of Asia (<tp:taxon-name><tp:taxon-name-part taxon-name-part-type="suborder">Homoptera</tp:taxon-name-part></tp:taxon-name>, <tp:taxon-name><tp:taxon-name-part taxon-name-part-type="suborder">Auchenorrhyncha</tp:taxon-name-part></tp:taxon-name>, <tp:taxon-name><tp:taxon-name-part taxon-name-part-type="family">Cicadellidae</tp:taxon-name-part></tp:taxon-name>).</article-title><source>Entomologische Abhandlungen und Berichte aus dem Staatlichen Museum fur Tierkunde in Dresden</source><volume>45</volume>: <fpage>99</fpage>–<lpage>181</lpage>.</mixed-citation></ref></ref-list></tp:taxon-treatment>
