# Supplementary material for: ﻿New leafhopper species and new records of Typhlocybini (Hemiptera, Cicadellidae, Typhlocybinae) from China
Source: Zookeys. 2022 Jan 20;1082:135–51. doi: 10.3897/zookeys.1082.73611 (PMC8795003; doi:10.3897/zookeys.1082.73611)
Supplement: XML Treatment for Shamala [file zookeys.1082.73611-treatment20.xml]

<!DOCTYPE tp:taxon-treatment
  PUBLIC "-//TaxonX//DTD Taxonomic Treatment Publishing DTD v0 20100105//EN" "tax-treatment-NSO.dtd">
<tp:taxon-treatment xmlns:tp="http://www.plazi.org/taxpub"><tp:treatment-meta><kwd-group><label>Taxon classification</label><kwd>
              <named-content content-type="kingdom">Animalia</named-content>
            </kwd><kwd>
              <named-content content-type="order">Hemiptera</named-content>
            </kwd><kwd>
              <named-content content-type="family">Cicadellidae</named-content>
            </kwd></kwd-group><mixed-citation publication-type="journal"><person-group><name><surname>Zhou</surname><given-names>Xian</given-names></name><name><surname>Zhang</surname><given-names>Yalin</given-names></name><name><surname>Huang</surname><given-names>Min</given-names></name></person-group><article-title>﻿New leafhopper species and new records of <tp:taxon-name><tp:taxon-name-part taxon-name-part-type="tribe">Typhlocybini</tp:taxon-name-part></tp:taxon-name> (<tp:taxon-name><tp:taxon-name-part taxon-name-part-type="order">Hemiptera</tp:taxon-name-part></tp:taxon-name>, <tp:taxon-name><tp:taxon-name-part taxon-name-part-type="family">Cicadellidae</tp:taxon-name-part></tp:taxon-name>, <tp:taxon-name><tp:taxon-name-part taxon-name-part-type="subfamily">Typhlocybinae</tp:taxon-name-part></tp:taxon-name>) from China</article-title><source>Zookeys</source><day>20</day><month>01</month><year>2022</year><volume>1082</volume><fpage>135</fpage><lpage>151</lpage><pub-id pub-id-type="doi">10.3897/zookeys.1082.73611</pub-id></mixed-citation></tp:treatment-meta><tp:nomenclature><label>﻿</label><tp:taxon-name>
            <object-id xmlns:xlink="http://www.w3.org/1999/xlink" content-type="arpha" xlink:type="simple">F4AB70E5-9FC0-5B24-A4FD-BFE97FC0BC05</object-id>
            <tp:taxon-name-part taxon-name-part-type="genus" reg="Shamala">Shamala</tp:taxon-name-part>
          </tp:taxon-name><tp:taxon-authority>Dworakowska</tp:taxon-authority><tp:taxon-status xmlns:xlink="http://www.w3.org/1999/xlink" xlink:type="simple">rec. nov.</tp:taxon-status><tp:nomenclature-citation-list><tp:nomenclature-citation><tp:taxon-name>
                <tp:taxon-name-part taxon-name-part-type="genus" reg="Shamala">Shamala</tp:taxon-name-part>
              </tp:taxon-name><comment>Dworakowska, 1980: 169, figs 174–187.</comment></tp:nomenclature-citation></tp:nomenclature-citation-list></tp:nomenclature><tp:treatment-sec sec-type="type species" id="SECID0ENJBG"><title>Type species.</title><p><italic><tp:taxon-name><tp:taxon-name-part taxon-name-part-type="genus" reg="Shamala">Shamala</tp:taxon-name-part><tp:taxon-name-part taxon-name-part-type="species" reg="mikra">mikra</tp:taxon-name-part></tp:taxon-name></italic> Dworakowska, 1980.</p></tp:treatment-sec><tp:treatment-sec sec-type="remarks" id="SECID0E5JBG"><title>Remarks.</title><p>The genus <italic><tp:taxon-name><tp:taxon-name-part taxon-name-part-type="genus" reg="Shamala">Shamala</tp:taxon-name-part></tp:taxon-name></italic> was erected by <xref ref-type="bibr" rid="B9">Dworakowska (1980)</xref>; thereafter she described four additional species from India and Nepal (1981), Sikkim (1994), and India (1982). In this paper, a new species, <italic><tp:taxon-name><tp:taxon-name-part taxon-name-part-type="genus" reg="Shamala">S.</tp:taxon-name-part><tp:taxon-name-part taxon-name-part-type="species" reg="annulata">annulata</tp:taxon-name-part></tp:taxon-name></italic> sp. nov., from Yunnan, China, is described and illustrated which increases the number of valid species in this genus to six.</p><fig id="F4" position="float" orientation="portrait"><object-id xmlns:xlink="http://www.w3.org/1999/xlink" content-type="doi" xlink:type="simple">10.3897/zookeys.1082.73611.figures55-62</object-id><object-id xmlns:xlink="http://www.w3.org/1999/xlink" content-type="arpha" xlink:type="simple">0346263C-5382-5D2F-87E6-D4D281374C27</object-id><label>Figures 55–62.</label><caption><p>Male genitalia and sternal abdominal apodemes of <italic><tp:taxon-name><tp:taxon-name-part taxon-name-part-type="genus" reg="Paracyba">Paracyba</tp:taxon-name-part><tp:taxon-name-part taxon-name-part-type="species" reg="biprocessa">biprocessa</tp:taxon-name-part></tp:taxon-name></italic> sp. nov. <bold>55</bold> sternal abdominal apodemes <bold>56</bold> genitalia capsule, lateral view <bold>57</bold> paramere, connective and subgenital plate, dorsal view <bold>58</bold> subgenital plate <bold>59</bold> paramere <bold>60</bold> aedeagus, lateral view <bold>61</bold> aedeagus, posterior view <bold>62</bold> apical part of aedeagus, dorsal view.</p></caption><graphic xmlns:xlink="http://www.w3.org/1999/xlink" xlink:href="zookeys-1082-135-g004.jpg" position="float" orientation="portrait" xlink:type="simple" id="oo_636234.jpg"><uri content-type="original_file" xlink:type="simple">https://binary.pensoft.net/fig/636234</uri></graphic></fig></tp:treatment-sec><tp:treatment-sec sec-type="diagnosis" id="SECID0ECMBG"><title>Diagnosis.</title><p>Body slim and cream with occasional light brown patches. Head slightly wider than pronotum with length along midline slightly shorter than distance between eyes. Forewing parallel-sided, rounded terminally; RP and MP’ petiolate at base. Hind wing gradually narrowing from base to apex and rounded terminally with two cross veins.</p><p>Male sternal abdominal apodemes extending to 4<sup>th</sup> or 5<sup>th</sup> sternite.</p><p><bold>Male genitalia.</bold> Genital capsule short; pygofer side with a weekly sclerotized area near middle of hind margin; several rigid setae at caudo-ventral angle and macrosetae on middle part. Subgenital plate gradually narrowing towards apex with a macroseta at base and row of short peg-like setae from middle to apex of outer margin; two rigid setae apically and few fine setae on inner margin subapically. Connective laminate, with stem well developed. Paramere with caudad part long, with several setae on outer margin. Aedeagal shaft with distal asymmetrical processes; with long membranous terminal part.</p></tp:treatment-sec><tp:treatment-sec sec-type="distribution" id="SECID0ERMBG"><title>Distribution.</title><p>Oriental Region.</p></tp:treatment-sec><ref-list><ref id="B9"><mixed-citation xmlns:xlink="http://www.w3.org/1999/xlink" xlink:type="simple"><person-group><name name-style="western"><surname>Dworakowska</surname><given-names>I</given-names></name></person-group> (<year>1980</year>) <article-title>On some <tp:taxon-name><tp:taxon-name-part taxon-name-part-type="subfamily">Typhlocybinae</tp:taxon-name-part></tp:taxon-name> from India (<tp:taxon-name><tp:taxon-name-part taxon-name-part-type="suborder">Homoptera</tp:taxon-name-part></tp:taxon-name>, <tp:taxon-name><tp:taxon-name-part taxon-name-part-type="suborder">Auchenorrhyncha</tp:taxon-name-part></tp:taxon-name>, <tp:taxon-name><tp:taxon-name-part taxon-name-part-type="family">Cicadellidae</tp:taxon-name-part></tp:taxon-name>).</article-title><source>Entomologische Abhandlungen und Berichte aus dem Staatlichen Museum fur Tierkunde in Dresden</source><volume>43</volume>: <fpage>151</fpage>–<lpage>201</lpage>.</mixed-citation></ref></ref-list></tp:taxon-treatment>
