# Supplementary material for: ﻿New leafhopper species and new records of Typhlocybini (Hemiptera, Cicadellidae, Typhlocybinae) from China
Source: Zookeys. 2022 Jan 20;1082:135–51. doi: 10.3897/zookeys.1082.73611 (PMC8795003; doi:10.3897/zookeys.1082.73611)
Supplement: XML Treatment for Shamala annulata [file zookeys.1082.73611-treatment21.xml]

<!DOCTYPE tp:taxon-treatment
  PUBLIC "-//TaxonX//DTD Taxonomic Treatment Publishing DTD v0 20100105//EN" "tax-treatment-NSO.dtd">
<tp:taxon-treatment xmlns:tp="http://www.plazi.org/taxpub"><tp:treatment-meta><kwd-group><label>Taxon classification</label><kwd>
              <named-content content-type="kingdom">Animalia</named-content>
            </kwd><kwd>
              <named-content content-type="order">Hemiptera</named-content>
            </kwd><kwd>
              <named-content content-type="family">Cicadellidae </named-content>
            </kwd></kwd-group><mixed-citation publication-type="journal"><person-group><name><surname>Zhou</surname><given-names>Xian</given-names></name><name><surname>Zhang</surname><given-names>Yalin</given-names></name><name><surname>Huang</surname><given-names>Min</given-names></name></person-group><article-title>﻿New leafhopper species and new records of <tp:taxon-name><tp:taxon-name-part taxon-name-part-type="tribe">Typhlocybini</tp:taxon-name-part></tp:taxon-name> (<tp:taxon-name><tp:taxon-name-part taxon-name-part-type="order">Hemiptera</tp:taxon-name-part></tp:taxon-name>, <tp:taxon-name><tp:taxon-name-part taxon-name-part-type="family">Cicadellidae</tp:taxon-name-part></tp:taxon-name>, <tp:taxon-name><tp:taxon-name-part taxon-name-part-type="subfamily">Typhlocybinae</tp:taxon-name-part></tp:taxon-name>) from China</article-title><source>Zookeys</source><day>20</day><month>01</month><year>2022</year><volume>1082</volume><fpage>135</fpage><lpage>151</lpage><pub-id pub-id-type="doi">10.3897/zookeys.1082.73611</pub-id></mixed-citation></tp:treatment-meta><tp:nomenclature><label>﻿</label><tp:taxon-name>
            <object-id xmlns:xlink="http://www.w3.org/1999/xlink" content-type="arpha" xlink:type="simple">DF75CE9B-0334-59B5-A4D9-F4F7C2330266</object-id>
            <tp:taxon-name-part taxon-name-part-type="genus" reg="Shamala">Shamala</tp:taxon-name-part>
            <tp:taxon-name-part taxon-name-part-type="species" reg="annulata">annulata</tp:taxon-name-part>
            <object-id xmlns:xlink="http://www.w3.org/1999/xlink" content-type="zoobank" xlink:type="simple">http://zoobank.org/3853DE59-4325-4DFB-A39B-F3364B8B0CC4</object-id>
          </tp:taxon-name><tp:taxon-status xmlns:xlink="http://www.w3.org/1999/xlink" xlink:type="simple">sp. nov.</tp:taxon-status><xref ref-type="fig" rid="F2">Figs 24</xref><xref ref-type="fig" rid="F2">, 28</xref><xref ref-type="fig" rid="F2">, 32</xref><xref ref-type="fig" rid="F2">, 36</xref><xref ref-type="fig" rid="F5">, 63–71</xref></tp:nomenclature><tp:treatment-sec sec-type="notes" id="SECID0ETOBG"><title>Note.</title><p>Body cream (Fig. <xref ref-type="fig" rid="F2">24</xref>). Scutellum orange with basal triangles yellowish green (Fig. <xref ref-type="fig" rid="F2">28</xref>). Forewing bluish white with brownish patch on CuA’’.</p><p>Abdominal apodemes extending to distal margin of 4<sup>th</sup> sternite.</p><p><bold>Male genitalia.</bold> Pygofer side with several macrosetae ventrally and rigid short setae terminally (Figs <xref ref-type="fig" rid="F5">63</xref>, <xref ref-type="fig" rid="F5">64</xref>). Subgenital plate long and narrow with row of short peg-like setae from middle part to apex on outer margin (Fig. <xref ref-type="fig" rid="F5">66</xref>). Connective slender with short central lobe, stem relatively long (Fig. <xref ref-type="fig" rid="F5">68</xref>). Aedeagal shaft with four asymmetrical processes apically, of which two dorsal processes are longer and curved inward forming a ring-like shape, two ventral processes straight and slightly divergent (Figs <xref ref-type="fig" rid="F5">69–71</xref>).</p><fig id="F5" position="float" orientation="portrait"><object-id xmlns:xlink="http://www.w3.org/1999/xlink" content-type="doi" xlink:type="simple">10.3897/zookeys.1082.73611.figures63-71</object-id><object-id xmlns:xlink="http://www.w3.org/1999/xlink" content-type="arpha" xlink:type="simple">DB186601-7F86-5D17-822E-F741DF3EB5B6</object-id><label>Figures 63–71.</label><caption><p>Male genitalia of <italic><tp:taxon-name><tp:taxon-name-part taxon-name-part-type="genus" reg="Shamala">Shamala</tp:taxon-name-part><tp:taxon-name-part taxon-name-part-type="species" reg="annulata">annulata</tp:taxon-name-part></tp:taxon-name></italic> sp. nov. <bold>63, 64</bold> pygofer side, lateral view <bold>65</bold> paramere, connective and subgenital plate, dorsal view <bold>66</bold> subgenital plate <bold>67</bold> paramere <bold>68</bold> connective <bold>69</bold> aedeagus, lateral view <bold>70</bold> aedeagus, posterior view <bold>71</bold> apical part of aedeagus, ventral view.</p></caption><graphic xmlns:xlink="http://www.w3.org/1999/xlink" xlink:href="zookeys-1082-135-g005.jpg" position="float" orientation="portrait" xlink:type="simple" id="oo_636235.jpg"><uri content-type="original_file" xlink:type="simple">https://binary.pensoft.net/fig/636235</uri></graphic></fig></tp:treatment-sec><tp:treatment-sec sec-type="material" id="SECID0EFRBG"><title>Specimens examined.</title><p><bold><italic>Holotype</italic></bold>: ♂, China, Yunnan Province, Sanchahe, 7.vi.1991, coll. Rungang Tian. <bold><italic>Paratypes</italic></bold>: 3♂♂, same data as holotype.</p></tp:treatment-sec><tp:treatment-sec sec-type="description" id="SECID0ETRBG"><title>Measurement.</title><p>Male, 2.94 mm (including wing).</p></tp:treatment-sec><tp:treatment-sec sec-type="etymology" id="SECID0EYRBG"><title>Etymology.</title><p>The name of this species is derived from the Latin word “annulus”, referring to the two dorsal processes of the aedeagal shaft forming a ring-like shape.</p></tp:treatment-sec><tp:treatment-sec sec-type="remarks" id="SECID0E4RBG"><title>Remarks.</title><p>This new species resembles <italic><tp:taxon-name><tp:taxon-name-part taxon-name-part-type="genus" reg="Shamala">Shamala</tp:taxon-name-part><tp:taxon-name-part taxon-name-part-type="species" reg="ricasta">ricasta</tp:taxon-name-part></tp:taxon-name></italic> Dworakowska, 1981 in the structure of the male genitalia, but it differs from the latter by the two longer apical processes of aedeagal shaft forming a ring-like shape.</p></tp:treatment-sec><tp:treatment-sec><!--Section generated to contain objects referenced in tp:taxon-treatment.--><fig id="F2" position="float" orientation="portrait"><object-id xmlns:xlink="http://www.w3.org/1999/xlink" content-type="doi" xlink:type="simple">10.3897/zookeys.1082.73611.figures21-36</object-id><object-id xmlns:xlink="http://www.w3.org/1999/xlink" content-type="arpha" xlink:type="simple">657BE74B-8F9D-50AD-A620-4C6822640C1D</object-id><label>Figures 21–36.</label><caption><p><tp:taxon-name><tp:taxon-name-part taxon-name-part-type="tribe">Typhlocybini</tp:taxon-name-part></tp:taxon-name> of China <bold>21–24</bold> dorsal view <bold>25–28</bold> head and thorax, dorsal view <bold>29–32</bold> lateral view <bold>33–36</bold> face <bold>21, 25, 29, 33</bold><italic><tp:taxon-name><tp:taxon-name-part taxon-name-part-type="genus" reg="Linnavuoriana">Linnavuoriana</tp:taxon-name-part><tp:taxon-name-part taxon-name-part-type="species" reg="antiqua">antiqua</tp:taxon-name-part></tp:taxon-name></italic><bold>22, 26, 30, 34</bold><italic><tp:taxon-name><tp:taxon-name-part taxon-name-part-type="genus" reg="Linnavuoriana">L.</tp:taxon-name-part><tp:taxon-name-part taxon-name-part-type="species" reg="malicola">malicola</tp:taxon-name-part></tp:taxon-name></italic><bold>23, 27, 31, 35</bold><italic><tp:taxon-name><tp:taxon-name-part taxon-name-part-type="genus" reg="Paracyba">Paracyba</tp:taxon-name-part><tp:taxon-name-part taxon-name-part-type="species" reg="biprocessa">biprocessa</tp:taxon-name-part></tp:taxon-name></italic> sp. nov. <bold>24, 28, 32, 36</bold><italic><tp:taxon-name><tp:taxon-name-part taxon-name-part-type="genus" reg="Shamala">Shamala</tp:taxon-name-part><tp:taxon-name-part taxon-name-part-type="species" reg="annulata">annulata</tp:taxon-name-part></tp:taxon-name></italic> sp. nov. Scale bars: 1.0 mm (<bold>21–24, 29–32</bold>); 0.5 mm (<bold>25–28, 33–36</bold>).</p></caption><graphic xmlns:xlink="http://www.w3.org/1999/xlink" xlink:href="zookeys-1082-135-g002.jpg" position="float" orientation="portrait" xlink:type="simple" id="oo_636232.jpg"><uri content-type="original_file" xlink:type="simple">https://binary.pensoft.net/fig/636232</uri></graphic></fig></tp:treatment-sec></tp:taxon-treatment>
